# Supplementary material for: PET/CT and SPECT/CT imaging of 90Y hepatic radioembolization at therapeutic and diagnostic activity levels: Anthropomorphic phantom study
Source: PLoS One. 2024 Feb 29;19(2):e0271711. doi: 10.1371/journal.pone.0271711 (PMC10903856; doi:10.1371/journal.pone.0271711)
Supplement: S1 File — (XLSX) [file pone.0271711.s001.xlsx]

## Sheet: PET
Days after phantom filling	Activity in the phantom [MBq]_PET imaging	Y-90 activity in the liver_[MBq]	Y-90 activity in the lungs_[MBq]	LSF [%]	true LSF of 9.81%	activity [MBq] reported in the backround VOI (the volume of the background VOI=the volume of the liver VOI)	activity [MBq] reported in the backround VOI (the volume of the background VOI=the volume of the lung VOI)	LSF [%]_corrected for natural background	cold VOI [ml]	activity [MBq] reported in the cold VOI	activity [MBq] reported in the cold VOI_normalized to lung volume	LSF simulated [%]	LSF simulated [%]_corrected for natural background
0	1618.28	1472.3	152.35	9.37738	9.81	1.90624	2.57063	9.24463	1191	5.64534	11.3523	0.765157	0.593685
1	1257.75	1094.02	110.138	9.1465	9.81	1.90624	2.57063	8.96635	1191	5.13321	10.3224	0.934718	0.704799
3	746.465	655.344	66.5704	9.22137	9.81	1.90624	2.57063	8.9206	1191	4.44243	8.93335	1.34482	0.96434
4	577.557	515.04	49.3429	8.74281	9.81	1.90624	2.57063	8.35359	1191	3.47772	6.9934	1.33965	0.854548
7	266.314	222	25.6332	10.3513	9.81	1.90624	2.57063	9.48465	1191	4.59726	9.2447	3.9978	2.94313
10	121.412	96.2592	13.0871	11.9685	9.81	1.90624	2.57063	10.0281	1191	2.51301	5.05345	4.98798	2.56395
11	93.5844	77.256	12.7763	14.1908	9.81	1.90624	2.57063	11.9287	1191	3.01323	6.05935	7.27279	4.42514
12	79.9993	70.152	11.5908	14.1796	9.81	1.90624	2.57063	11.6742	1191	3.10851	6.25095	8.18156	5.1168
14	42.7804	40.6704	9.65674	19.1879	9.81	1.90624	2.57063	15.4549	1191	2.87031	5.77195	12.4282	7.62845

## Sheet: SPECT
Days after phantom filling	Acquisition protocole_energy window	Activity in the phantom [MBq]_SPECT imaging	liver_[counts]	lungs_[counts]	LSF [%]	true LSF of 9.81%	cold VOI [counts]_normalized to lung volume	LSF simulated [%]
0	W1	1581.17	10737185	1517680	12.3843	9.81	1.21372e+06	10.1559
0	W2	1570.66	3794556	508206	11.8112	9.81	413575	9.828
0	W3	1561.06	3908131	516682	11.6769	9.81	410999	9.51579
1	W1	1274.72	8634091	1260696	12.741	9.81	966125	10.0636
1	W2	1267.62	3053749	422338	12.1498	9.81	325763	9.63936
1	W3	1261.01	3129734	428393	12.0398	9.81	331904	9.58806
3	W1	766.142	5282510	746191	12.3773	9.81	619919	10.5028
3	W2	758.994	1837215	244840	11.7595	9.81	211222	10.3114
3	W3	749.34	1874357	246092	11.6057	9.81	195282	9.43557
4	W1	583.347	3975874	565650	12.4551	9.81	455042	10.2697
4	W2	580.828	1410904	192063	11.9817	9.81	163572	10.389
4	W3	578.321	1425510	190865	11.8082	9.81	153500	9.72128
7	W1	272.498	1871270	267780	12.5186	9.81	237636	11.2682
7	W2	271.322	662654	90611	12.0291	9.81	81065.5	10.9
7	W3	270.15	676241	92252	12.0043	9.81	79010.1	10.4614
10	W1	127.177	866188	127024	12.7892	9.81	120050	12.1725
10	W2	126.537	303666	42909	12.3809	9.81	35786.5	10.5424
10	W3	125.991	309558	46247	12.9978	9.81	35488	10.285
11	W1	98.7732	683659	100714	12.8401	9.81	91385.3	11.791
11	W2	98.3468	240670	33870	12.337	9.81	28213	10.4927
11	W3	97.9045	244506	38739	13.6769	9.81	26916.7	9.91688
12	W1	78.2072	525223	83450	13.7102	9.81	71828.9	12.0306
12	W2	77.8696	183108	28078	13.2954	9.81	23974.2	11.5772
12	W3	77.5473	189877	31868	14.3715	9.81	26908.1	12.4123
14	W1	43.3341	301726	48015	13.7287	9.81	49969.8	14.2082
14	W2	43.147	107998	16712	13.4007	9.81	16511.6	13.2613
14	W3	42.9684	109476	21938	16.6938	9.81	20503.1	15.7741

## Sheet: Planar
Days after phantom filling	Acquisition protocole_energy window	Activity in the phantom [MBq]planar imaging	liver_[counts]	lungs_[counts]	LSF [%]	true LSF of 9.81%	lung background_area [pxls]	lung background_[counts]	liver background_area [pxls]	liver background_[counts]	lungs_area [pxls]	lung background [counts]_normalized to lung volume	liver_area [pxls]	liver background [counts]_normalized to liver volume	liver_[counts]_background corrected	lungs_[counts]_background corrected	LSF [%]_background corrected
0	W1	1590.8	793367	250152	23.972	9.81	357	13161	363	18255	5595	206263	6007	302088	642323	147021	18.6257
0	W2	1581.93	276886	82372	22.9284	9.81	357	4269	363	5963	5595	66904.9	6007	98677	227548	48919.5	17.6945
1	W1	1284.8	642458	205843	24.2653	9.81	377	11271	361	14539	5595	167271	6007	241927	521494	122207	18.9851
1	W2	1276.72	221476	67008	23.2276	9.81	363	3479	373	4855	5595	53622.6	6007	78187.6	182382	40196.7	18.0595
3	W1	772.755	385640	121785	24.0006	9.81	368	6616	371	9459	5595	100588	6007	153154	309063	71490.8	18.786
3	W2	767.341	132907	38472	22.4485	9.81	368	2065	371	2901	5595	31395.9	6007	46971.2	109421	22774.1	17.2276
4	W1	592.213	295445	94512	24.2365	9.81	363	5451	359	6618	5595	84017.5	6007	110736	240077	52503.3	17.9449
4	W2	591.573	101642	29983	22.7791	9.81	363	1643	359	2078	5595	25323.9	6007	34770.3	84256.8	17321	17.052
7	W1	270.622	135800	42641	23.8964	9.81	377	2471	361	3217	5595	36671.7	6007	53530.5	109035	24305.1	18.228
7	W2	270.329	45725	12929	22.0428	9.81	377	720	361	946	5595	10685.4	6007	15741.3	37854.3	7586.29	16.695
10	W1	126.188	62649	22082	26.0613	9.81	368	1276	359	1511	5595	19400.1	6007	25282.9	50007.5	12382	19.8462
10	W2	126.051	19751	5973	23.2196	9.81	368	340	359	380	5595	5169.29	6007	6358.38	16571.8	3388.35	16.9756
11	W1	95.098	47389	16031	25.2775	9.81	371	943	372	1164	5595	14221.3	6007	18796.1	37991	8920.37	19.0154
1	W2	94.9952	14696	4204	22.2434	9.81	371	229	372	293	5595	3453.52	6007	4731.32	12330.3	2477.24	16.7295
12	W1	77.6687	38935	13966	26.4003	9.81	363	863	371	938	5595	13301.6	6007	15187.5	31341.2	7315.19	18.9236
12	W2	77.5987	11661	3551	23.3434	9.81	363	215	371	246	5595	3313.84	6007	3983.08	9669.46	1894.08	16.3797
14	W1	43.7318	22403	8451	27.3903	9.81	361	395	378	645	5595	6121.95	6007	10250	17278	5390.02	23.7781
14	W2	43.6845	6245	2156	25.6636	9.81	361	103	378	162	5595	1596.36	6007	2574.43	4957.79	1357.82	21.4995
