# Supplementary material for: PET/CT and SPECT/CT imaging of 90Y hepatic radioembolization at therapeutic and diagnostic activity levels: Anthropomorphic phantom study
Source: PLoS One. 2024 Feb 29;19(2):e0271711. doi: 10.1371/journal.pone.0271711 (PMC10903856; doi:10.1371/journal.pone.0271711)
Supplement: S2 File — (XLSX) [file pone.0271711.s002.xlsx]

## Sheet: SPECT
Days after phantom filling	Acquisition protocole_energy window	Activity in the phantom [MBq]_SPECT imaging	Stats	ROI hot	ROI cold	ROI background hot	ROI background cold	CNR hot to background	CNR cold to background
0	W2	1570.66	Sum [Bq/ml]	8408	6310	40871	27236	6.1815	0.414478
			Mean [Bq/ml]	420.4	197.188	261.994	232.786
			Std [Bq/ml]	55.3258	24.1757	25.6259	34.7176
			Min [Bq/ml]	337	140	191	149
			Max [Bq/ml]	521	233	315	296
			n Voxels	20	32	156	117
0	W1	1581.17	Sum [Bq/ml]	24271	16085	128523	74587	3.83291	0.303517
			Mean [Bq/ml]	1011.29	554.655	751.596	632.093
			Std [Bq/ml]	235.174	62.8036	67.754	79.8228
			Min [Bq/ml]	1	452	587	464
			Max [Bq/ml]	1231	737	891	803
			n Voxels	24	29	171	118
0	W3	1561.06	Sum [Bq/ml]	718	719	3923	1974	1.86554	0.04872
			Mean [Bq/ml]	32.6364	23.9667	21.0914	19.3529
			Std [Bq/ml]	12.6367	7.03081	6.18855	7.41044
			Min [Bq/ml]	0	10	8	7
			Max [Bq/ml]	56	38	40	41
			n Voxels	22	30	186	102
1	W2	1267.62	Sum [Bq/ml]	6439	5410	34861	22806	4.25843	0.328202
			Mean [Bq/ml]	321.95	169.062	205.065	198.313
			Std [Bq/ml]	35.8796	14.3068	27.4479	25.7312
			Min [Bq/ml]	271	127	125	114
			Max [Bq/ml]	382	194	309	242
			n Voxels	20	32	170	115
1	W1	1274.72	Sum [Bq/ml]	18074	13845	103610	55912	3.75049	0.399849
			Mean [Bq/ml]	860.667	461.5	613.077	522.542
			Std [Bq/ml]	51.4313	52.6268	66.0152	49.0133
			Min [Bq/ml]	781	321	391	384
			Max [Bq/ml]	956	530	773	616
			n Voxels	21	30	169	107
1	W3	1261.01	Sum [Bq/ml]	6378	5152	41806	18741	2.90026	0.229717
			Mean [Bq/ml]	303.714	171.733	212.213	201.516
			Std [Bq/ml]	71.6833	15.0597	31.5493	25.4422
			Min [Bq/ml]	0	128	121	135
			Max [Bq/ml]	355	191	286	253
			n Voxels	21	30	197	93
3	W2	758.994	Sum [Bq/ml]	4511	3204	22885	11679	4.16441	0.248148
			Mean [Bq/ml]	196.13	114.429	126.436	114.5
			Std [Bq/ml]	47.8279	20.2968	16.7356	19.2154
			Min [Bq/ml]	0	78	65	74
			Max [Bq/ml]	255	153	166	161
			n Voxels	23	28	181	102
3	W1	766.142	Sum [Bq/ml]	9339	7595	72211	35052	3.49092	0.414331
			Mean [Bq/ml]	518.833	292.115	372.222	312.964
			Std [Bq/ml]	48.445	32.5757	41.998	26.3686
			Min [Bq/ml]	443	233	241	256
			Max [Bq/ml]	596	347	460	388
			n Voxels	18	26	194	112
3	W3	749.34	Sum [Bq/ml]	4210	2962	26083	11426	4.48965	0.281
			Mean [Bq/ml]	210.5	109.704	127.858	114.26
			Std [Bq/ml]	19.1872	18.8106	18.4073	18.2557
			Min [Bq/ml]	175	74	88	78
			Max [Bq/ml]	239	134	173	161
			n Voxels	20	27	204	100
4	W2	580.828	Sum [Bq/ml]	3338	2272	16490	8466	4.29536	0.244432
			Mean [Bq/ml]	158.952	81.1429	95.8721	91.0323
			Std [Bq/ml]	16.1966	16.7454	14.6857	15.9969
			Min [Bq/ml]	129	55	49	55
			Max [Bq/ml]	187	116	132	126
			n Voxels	21	28	172	93
4	W1	583.347	Sum [Bq/ml]	6834	6119	44452	24796	3.25037	0.239813
			Mean [Bq/ml]	379.667	218.536	284.949	258.292
			Std [Bq/ml]	95.6963	29.4078	29.1406	35.0083
			Min [Bq/ml]	0	159	203	178
			Max [Bq/ml]	431	269	345	331
			n Voxels	18	28	156	96
4	W3	578.321	Sum [Bq/ml]	2639	2507	19019	9961	3.6444	0.201879
			Mean [Bq/ml]	146.611	104.458	99.0573	93.9717
			Std [Bq/ml]	38.8103	15.4137	13.0485	16.9641
			Min [Bq/ml]	0	80	47	60
			Max [Bq/ml]	181	138	126	140
			n Voxels	18	24	192	106
7	W2	271.322	Sum [Bq/ml]	2855	2347	15420	8377	3.33064	0.209259
			Mean [Bq/ml]	142.75	80.931	96.9811	93.0778
			Std [Bq/ml]	21.9519	16.0815	13.7418	14.8146
			Min [Bq/ml]	112	55	52	62
			Max [Bq/ml]	187	109	132	126
			n Voxels	20	29	159	90
7	W1	272.498	Sum [Bq/ml]	4223	2720	22412	12827	2.70887	0.181906
			Mean [Bq/ml]	191.955	90.6667	133.405	117.679
			Std [Bq/ml]	61.5013	19.1578	21.6141	17.5242
			Min [Bq/ml]	0	71	93	77
			Max [Bq/ml]	249	148	194	152
			n Voxels	22	30	168	109
7	W3	270.15	Sum [Bq/ml]	983	995	9858	3437	0.444918	0.0219385
			Mean [Bq/ml]	57.8235	34.3103	52.7166	38.618
			Std [Bq/ml]	15.868	9.756	11.4784	7.83181
			Min [Bq/ml]	0	16	29	20
			Max [Bq/ml]	76	51	79	62
			n Voxels	17	29	187	89
10	W2	126.537	Sum [Bq/ml]	558	442	2912	1849	0.580236	0.0188309
			Mean [Bq/ml]	26.5714	15.7857	22.229	17.2804
			Std [Bq/ml]	5.88437	3.84854	7.48389	5.32459
			Min [Bq/ml]	15	10	10	8
			Max [Bq/ml]	35	24	48	35
			n Voxels	21	28	131	107
10	W1	127.177	Sum [Bq/ml]	1536	1152	11548	5229	1.20746	0.0685881
			Mean [Bq/ml]	73.1429	41.1429	61.1005	48.4167
			Std [Bq/ml]	23.6085	12.1412	9.97327	8.52352
			Min [Bq/ml]	0	17	37	30
			Max [Bq/ml]	98	62	94	72
			n Voxels	21	28	189	108
10	W3	125.991	Sum [Bq/ml]	718	719	3923	1974	1.86554	0.04872
			Mean [Bq/ml]	32.6364	23.9667	21.0914	19.3529
			Std [Bq/ml]	12.6367	7.03081	6.18855	7.41044
			Min [Bq/ml]	0	10	8	7
			Max [Bq/ml]	56	38	40	41
			n Voxels	22	30	186	102
11	W2	98.3468	Sum [Bq/ml]	498	330	3167	1691	1.66699	0.0443893
			Mean [Bq/ml]	27.6667	11.3793	17.5944	15.8037
			Std [Bq/ml]	5.54777	4.30248	6.04216	5.93491
			Min [Bq/ml]	14	5	3	5
			Max [Bq/ml]	33	19	42	32
			n Voxels	18	29	180	107
11	W1	98.7732	Sum [Bq/ml]	1108	912	8443	5395	1.74646	0.0677409
			Mean [Bq/ml]	65.1765	36.48	50.256	43.8618
			Std [Bq/ml]	17.9713	6.93467	8.5433	11.3082
			Min [Bq/ml]	0	20	30	24
			Max [Bq/ml]	81	49	70	73
			n Voxels	17	25	168	123
11	W3	97.9045	Sum [Bq/ml]	486	308	2931	1803	1.28993	0.0430257
			Mean [Bq/ml]	23.1429	12.32	15.9293	14.7787
			Std [Bq/ml]	5.96247	6.62553	5.59215	4.43073
			Min [Bq/ml]	10	4	5	5
			Max [Bq/ml]	32	30	34	24
			n Voxels	21	25	184	122
12	W2	77.8696	Sum [Bq/ml]	434	316	2344	1472	1.40312	0.0368937
			Mean [Bq/ml]	19.7273	11.2857	13.6279	13.5046
			Std [Bq/ml]	5.62609	6.21552	4.347	5.13599
			Min [Bq/ml]	0	4	5	5
			Max [Bq/ml]	28	26	29	25
			n Voxels	22	28	172	109
12	W1	78.2072	Sum [Bq/ml]	1077	1017	8352	3984	0.932698	0.0431722
			Mean [Bq/ml]	48.9545	31.7812	39.3962	38.6796
			Std [Bq/ml]	8.1323	5.2365	10.248	8.3564
			Min [Bq/ml]	32	19	17	23
			Max [Bq/ml]	63	39	61	63
			n Voxels	22	32	212	103
12	W3	77.5473	Sum [Bq/ml]	287	283	2613	962	-0.0531165	-0.00133286
			Mean [Bq/ml]	13.0455	10.1071	13.3316	9.52475
			Std [Bq/ml]	3.43084	4.34527	5.38774	3.79576
			Min [Bq/ml]	0	3	0	3
			Max [Bq/ml]	17	22	28	19
			n Voxels	22	28	196	101
14	W2	43.147	Sum [Bq/ml]	226	150	1247	796	1.2571	0.0221713
			Mean [Bq/ml]	11.8947	5.17241	6.92778	8.12245
			Std [Bq/ml]	3.75422	1.68296	3.95113	4.60538
			Min [Bq/ml]	0	2	-1	1
			Max [Bq/ml]	17	8	21	23
			n Voxels	19	29	180	98
14	W1	43.3341	Sum [Bq/ml]	498	369	4284	2530	0.249703	0.00714272
			Mean [Bq/ml]	21.6522	11.9032	19.7419	18.3333
			Std [Bq/ml]	6.14752	4.83505	7.65005	6.40916
			Min [Bq/ml]	0	2	7	9
			Max [Bq/ml]	34	21	44	37
			n Voxels	23	31	217	138
14	W3	42.9684	Sum [Bq/ml]	154	158	1233	503	0.285371	0.00420556
			Mean [Bq/ml]	7.7	6.32	6.85	5.23958
			Std [Bq/ml]	3.36303	4.08627	2.97858	3.55535
			Min [Bq/ml]	0	0	0	-2
			Max [Bq/ml]	12	16	17	16
			n Voxels	20	25	180	96

## Sheet: PET
Days after phantom filling	Activity in the phantom [MBq]_PET imaging	Stats	ROI hot	ROI cold	ROI background hot	ROI background cold	CNR hot to background	CNR cold to background
0	1618.28	Sum [Bq/ml]	2.13749e+08	3.67589e+07	4.47786e+08	1.90055e+08	25.8393	3.40808
		Mean [Bq/ml]	4.74998e+06	532737	1.09751e+06	856105
		Std [Bq/ml]	3.21903e+06	465207	948224	788154
		Min [Bq/ml]	-575670	-165858	-692374	-986498
		Max [Bq/ml]	1.3747e+07	1.82127e+06	5.84546e+06	4.45772e+06
		n Voxels	45	69	408	222
1	1257.75	Sum [Bq/ml]	1.72503e+08	7.12015e+07	3.93053e+08	2.10605e+08	22.6173	-1.80116
		Mean [Bq/ml]	4.1072e+06	1.03191e+06	903571	835732
		Std [Bq/ml]	1.89948e+06	937406	917967	904712
		Min [Bq/ml]	999933	-482095	-809510	-647521
		Max [Bq/ml]	1.02864e+07	5.34398e+06	6.66996e+06	5.04288e+06
		n Voxels	42	69	435	252
3	746.465	Sum [Bq/ml]	7.81224e+07	2.22387e+07	2.15768e+08	1.36446e+08	15.6234	1.56956
		Mean [Bq/ml]	1.95306e+06	364569	523708	503490
		Std [Bq/ml]	1.35265e+06	352638	578621	691278
		Min [Bq/ml]	-101.733	-398826	-512987	-650963
		Max [Bq/ml]	6.83489e+06	1.27781e+06	4.14796e+06	6.16693e+06
		n Voxels	40	61	412	271
4	577.557	Sum [Bq/ml]	7.49615e+07	3.05303e+07	1.5896e+08	9.58527e+07	19.2129	-1.72591
		Mean [Bq/ml]	1.59493e+06	442469	362096	349827
		Std [Bq/ml]	856676	786732	439905	445874
		Min [Bq/ml]	-5156.64	-319955	-338923	-345188
		Max [Bq/ml]	4.25025e+06	3.37364e+06	3.42952e+06	3.21608e+06
		n Voxels	47	69	439	274
7	266.314	Sum [Bq/ml]	3.53888e+07	2.80685e+07	9.3367e+07	2.24478e+07	11.188	-10.6803
		Mean [Bq/ml]	786417	395331	206564	119403
		Std [Bq/ml]	941726	495157	347674	217692
		Min [Bq/ml]	-161727	-324393	-247673	-251510
		Max [Bq/ml]	3.91267e+06	2.90355e+06	2.28805e+06	1.29639e+06
		n Voxels	45	71	452	188
10	121.412	Sum [Bq/ml]	1.44748e+07	1.21061e+06	3.89242e+07	1.88991e+07	9.84144	2.02702
		Mean [Bq/ml]	452338	23281	97554.5	78419.5
		Std [Bq/ml]	466485	65931.4	203929	196155
		Min [Bq/ml]	-175014	-110863	-151449	-231477
		Max [Bq/ml]	2.18782e+06	324092	1.57373e+06	1.48214e+06
		n Voxels	32	52	399	241
11	93.5844	Sum [Bq/ml]	2.05841e+06	1.75657e+06	2.79928e+07	8.21555e+06	-0.509267	0.650399
		Mean [Bq/ml]	58811.7	27446.4	80208.6	36513.5
		Std [Bq/ml]	133559	64295.9	248564	111527
		Min [Bq/ml]	973.06	0	0	0
		Max [Bq/ml]	707415	302232	2.8246e+06	988434
		n Voxels	35	64	349	225
12	79.9993	Sum [Bq/ml]	5.93026e+06	8.14354e+06	2.69096e+07	1.56562e+07	2.47108	-2.00189
		Mean [Bq/ml]	131783	121545	59272.3	60919
		Std [Bq/ml]	233197	407955	196845	247890
		Min [Bq/ml]	0	0	0	0
		Max [Bq/ml]	1.118e+06	2.89904e+06	2.08418e+06	3.15234e+06
		n Voxels	45	67	454	257
14	42.7804	Sum [Bq/ml]	1.97442e+06	195316	8.18278e+06	7.16686e+06	1.73594	1.7455
		Mean [Bq/ml]	42922.1	3310.44	21035.4	31994.9
		Std [Bq/ml]	63628.9	19822.8	85511.4	126227
		Min [Bq/ml]	-39662.4	-56684.4	-143778	-221990
		Max [Bq/ml]	279560	47418	1.25929e+06	1.26865e+06
		n Voxels	46	59	389	224
